# Supplementary material for: Predictive Modelling of Contagious Deforestation in the Brazilian Amazon
Source: PLoS One. 2013 Oct 18;8(10):e77231. doi: 10.1371/journal.pone.0077231 (PMC3799618; doi:10.1371/journal.pone.0077231)
Supplement: Supporting Information S1 — Commented C++ model code, showing the full model structure, parameterization, selection, and how simulations were performed for one of the scenarios. (CPP) [file pone.0077231.s001.cpp]

//Dynamic and spatially-explicit model of deforestation
//Predicts the potential magnitude and spatial pattern of Amazon deforestation
//Differs from previous models in three ways: 
//(1) probabilistic rather than deterministic - quantify the uncertainty around our predictions
//(2) the overall deforestation rate emerges �bottom up�, as the sum of local-scale deforestation driven by local processes
//(3) deforestation is contagious, such that local deforestation rate increases through time if nearby locations are deforested.  
//REFERENCE: Rosa, IMD, Purves, D, Souza Jr, C and Ewers, RM "Predictive modelling of contagious deforestation in the Brazilian Amazon" 
//Acceptef for publication in PLOS One 2013
//Written by Isabel Rosa and Drew Purves 

//IMPORTANT: first need to install (freely available) Filzbach C++ library from http://research.microsoft.com/en-us/um/cambridge/groups/science/tools/filzbach/filzbach.htm

#include "preamble.h"
#ifdef Mymodel	//name of the model c++ file

//libraries to include
#include <stdio.h>
#include <stdlib.h>
#include <math.h>
#include <time.h>
#include <string.h>

#include "filzbach.h"

void pause(){PAUSE}

/************************************************************/
/* global variables                                         */
/************************************************************/

/* some things needed for book-keeping (see below for how each one is used) */
//confirm ascii file dimensions (number of columns and rows, change if appropriate)
#define GRIDNX 713
#define GRIDNY 520 // dimensions of grid we are using
#define CELLSIZE 5000 //cellsize

//define all grids to be used here 
double forest[GRIDNX][GRIDNY];			// 0 = previous deforestation, 1= forest, -9999 = sea, non-forest vegetation. This is observed
double def[GRIDNX][GRIDNY];				// observed deforestation, -9999 = not deforested or not considered, 1 = forest converted to non-forest 
double pareas[GRIDNX][GRIDNY];			//protected areas
double droad[GRIDNX][GRIDNY];			//distance to roads
double driv[GRIDNX][GRIDNY];			//distance to rivers
double sfert[GRIDNX][GRIDNY];			//soil fertility
double dsett[GRIDNX][GRIDNY];			//distance to settlements
double drys[GRIDNX][GRIDNY];			//dry season length
double topo[GRIDNX][GRIDNY];			//topography
double state[GRIDNX][GRIDNY];			//states
double modelForest[GRIDNX][GRIDNY];		//This is going to be updated every year
double dataNeib[GRIDNX][GRIDNY];		//This is going to be updated every year
double bigDataNeib[GRIDNX][GRIDNY][12]; // final dimension is rho
double dataRoaded[GRIDNX][GRIDNY];		//1 or 0 for road, or not, in data
double modelRoaded[GRIDNX][GRIDNY];		//1 or 0 for road, or not, modelled (not used...)
double settled[GRIDNX][GRIDNY];			//1 or 0 settlements
double rivered[GRIDNX][GRIDNY];			//1 or 0 rivers
double predprob[GRIDNX][GRIDNY];		//store predicted probabilities from model (used to get ROC and AUC value)

//annual deforestation maps (1 - deforested, -9999 all the rest)
double modelDef[GRIDNX][GRIDNY];

int xval[GRIDNX*GRIDNY]; //vector to store sample rows ID
int yval[GRIDNX*GRIDNY]; //vector to store sample columns ID

//temporary copies of parameters to be included in the model
double mybeta_0, mybeta_1, mybeta_2, mybeta_3, mybeta_4, mybeta_5, mybeta_6, mybeta_7,gampa[3], gamstate[9], myrho;
int beta0_global=1; 
int tfree[9]; // for stepwise regression, flag for whether parameters are currently free (1), or fixed at 0.0 (0) 

//other global variables
double training_likelihood, current_likelihood;
int training = 2;
int resample = 1; // when this is one, likelihood selects a different set of cells at random
int ibest;

#define NBORMODE 1 // 0 means, flat nbhoorhood (all nbors count equally), 1 means proper nborhood (effect drops off with distance according to parameter rho)

//To store the forest cover through time and iterations loops (error propagation analysis)	
double timeforest[GRIDNX][GRIDNY][100];	//to store which pixels were deforested in each year
double sumforest[GRIDNX][GRIDNY][100];	//to store the number of times a pixel was selected to be deforested in each year
double deforprobability[GRIDNX][GRIDNY];//to store the final deforestation "probability"


/************************************************************/
/* function headers                                         */
/************************************************************/
void fake_data();
void read_data();
void setup_model();
void fit_model();
void final_output();
void readAsciiGrid(char filename[], double destinationArray[GRIDNX][GRIDNY]);
void writeAsciiGrid(char filename[], double sourceArray[GRIDNX][GRIDNY], int numx, int numy, double xcorner, double ycorner, double cellsize, double nodata);
void applyModel(int plookup);
double get_pdefor(int xx, int yy, int datamod);
double get_edist(int xx, int yy, int datamod);
double get_edist2(int xx, int yy, int datamod, int code);
double edist(int nx, int ny);
void get_params();
double get_neib(int xx, int yy, int datamod, double rho);
double get_neib2(int xx, int yy, int datamod, double rho);
void test_getneib(double rho);
void fill_dataNeib(double rho);
void fillBigDataNeib();
double nweight(int nx, int ny, double rho);


/************************************************************/
void readAsciiGrid(char filename[], double destinationArray[][GRIDNY])
{
	FILE *ifile;
	int ncols,nrows,xx,yy;
	char wst[100];
	double wsd;

	printf("\n readAsciiGrid: beginning %s \n",filename);
	//PAUSE;

	if(!(ifile=fopen(filename,"r"))){
		printf("\n readAsciiGrid: cannot open file named %s \n",filename);
		system("pause");
	}
	else
	{
		printf("\n readAsciiGrid: file named %s opened OK \n",filename);
		

		// get ncols, nrows
		fscanf(ifile,"%s %d",&wst, &ncols);
		fscanf(ifile,"%s %d",&wst, &nrows);

		printf("\n reading ascii grid, ncols nrows is: %d %d \n",ncols,nrows);

		// ignore the rest
		fscanf(ifile,"%s %lf %s %lf %s %lf %s %lf",&wst,&wsd, &wst,&wsd, &wst,&wsd, &wst,&wsd);

		// now run over all cells and transfer to destination array as appropriate
		for(yy=nrows-1 ; yy>=0 ; yy--)
		{
			for(xx=0 ; xx<ncols ; xx++)
			{
				fscanf(ifile,"%lf",&wsd);
				if(xx<GRIDNX && yy<GRIDNY)
				{
					destinationArray[xx][yy] = wsd;
				}
			}
		}
	}
	printf("\n reading asciigrid (%s) finished \n",filename);
	fclose(ifile);

	return;

}

/************************************************************/
void writeAsciiGrid(char filename[], double sourceArray[GRIDNX][GRIDNY], int numx, int numy, double xcorner, double ycorner, double cellsize, double nodata)
{
	FILE *ofile;
	int ncols,nrows,xx,yy;
	char wst[100];
	double wsd;
	
	if(!(ofile=fopen(filename,"w"))){
		printf("\n writeAsciiGrid: cannot open file named %s \n",filename);
		system("pause");
	}
	else
	{
		// write header info
		fprintf(ofile,"ncols %d\n",numx);
		fprintf(ofile,"nrows %d\n",numy);
	    fprintf(ofile,"xllcorner %lf\n",xcorner);
		fprintf(ofile,"yllcorner %lf\n",ycorner);
		fprintf(ofile,"cellsize %lf\n",cellsize);
		fprintf(ofile,"NODATA_value %lf\n",nodata);

		// now write data
		for(yy=numy-1 ; yy>=0 ; yy--)
		{
			for(xx=0 ; xx<numx ; xx++)
			{
				fprintf(ofile,"%lf ",sourceArray[xx][yy]);
			}
			fprintf(ofile,"\n");
		}
	}

	fclose(ofile);
}

/************************************************************/
double get_pdefor(int xx, int yy, int datamod)
{
	//function to get deforestation probability based on several ascii grids
	double pdefor,k,mygamma_pa,mygamma_state,mygamma_b0;
	//xx, yy are the coordinates of the grid-cell
	//datamod==0 means, get current pattern of forest, from our data grid
	//datamod==1 means, get current pattern of forest, from our model grid
	//in both cases, refer to several other grids (rivers, soil fert etc.)
	
	//get correct gamstate (depending on state)
	mygamma_state = gamstate[(int)state[xx][yy]-1];

	//get correct gampa depending on level of protection
	int p;
	// if unprotected, don't look up parameter, just set to zero
	if(pareas[xx][yy]==0)
	{
		mygamma_pa = 0.0;
	}
	else
	{
	    // otherwise, get relevant parameter
		mygamma_pa = gampa[(int)pareas[xx][yy]-1];
	}
	
	//model
	k = mybeta_0+mybeta_1*get_neib(xx,yy,datamod, myrho)+mybeta_2*droad[xx][yy]+mybeta_3*driv[xx][yy]+mybeta_4*dsett[xx][yy]+mybeta_5*topo[xx][yy]+mygamma_pa*pareas[xx][yy]+mybeta_6*sfert[xx][yy]+mybeta_7*drys[xx][yy]+mygamma_state*state[xx][yy];
	pdefor = logistic(k);
	
	return pdefor;
}

/************************************************************/
void get_params() //small trick to make the model faster
{
	//continuous variables
	mybeta_0 = cv("beta_0");
	mybeta_1 = cv("beta_1");
	mybeta_2 = cv("beta_2");
	mybeta_3 = cv("beta_3");
	mybeta_4 = cv("beta_4");
	mybeta_5 = cv("beta_5");
	mybeta_6 = cv("beta_6");
	mybeta_7 = cv("beta_7");

	//categorical variable - protected areas
	gampa[0] = cv("gamma_pa",0);
	gampa[1] = cv("gamma_pa",1);
	gampa[2] = cv("gamma_pa",2);

	
	//categorical variable - state
	gamstate[0] = cv("gamma_state",0);
	gamstate[1] = cv("gamma_state",1);
	gamstate[2] = cv("gamma_state",2);
	gamstate[3] = cv("gamma_state",3);
	gamstate[4] = cv("gamma_state",4);
	gamstate[5] = cv("gamma_state",5);
	gamstate[6] = cv("gamma_state",6);
	gamstate[7] = cv("gamma_state",7);
	gamstate[8] = cv("gamma_state",8);

	// scale for nborhood
	myrho = cv("rho");

	return;
}

/************************************************************/
double get_edist(int xx, int yy, int datamod)
{
	//function to get euclidean distance
	int nx,ny,fx,fy;
	double tedist, mindist;

	// initially set mindist to largest allowable value
	mindist = CELLSIZE*edist(10,10);

	// return euc distance to nearest deforested cell
	// either for real pattern of forest at time 0 (datamod==0)
	// or from the model (datamod==1)
	for(nx=-10 ; nx<=10 ; nx++)						//a moving window of 5 cells on each size
	{
		fx = xx+nx;
		if(fx>=0 && fx<GRIDNX)
		{
			for(ny=-10 ; ny<=10 ; ny++)
			{
				fy = yy+ny;
				if(fy>=0 && fy<GRIDNY)
				{
					if(!(nx==0 && ny==0))			//To make sure it doesn't look at the corners of the grid
					{
						if((datamod==0 && forest[fx][fy]>(-900.0) && forest[fx][fy]<1.0) || (datamod==1 && modelForest[fx][fy]>(-900.0) && modelForest[fx][fy]<1.0))
						{
							//edist = sqrt((double)nx*(double)nx+(double)ny*(double)ny);
							tedist = CELLSIZE*edist(nx ,ny);
							if(tedist<mindist)
								mindist = tedist;
						}
					}
				}
			}
		}
	}

	return mindist;

}

/************************************************************/
double get_edist2(int xx, int yy, int datamod, int code)
{
	//function to get euclidean distance to roads, rivers and settlements
	// code: which data set
	// 0 roads
	// 1 rivers
	// 2 settlements

	int nx,ny,fx,fy;
	double tedist, mindist,tempval;
	int ww = 10;

	// initially set mindist to largest allowable value
	mindist = CELLSIZE*(double)ww;

	// return euc distance to nearest deforested cell
	// either for real pattern of forest at time 0 (datamod==0)
	// or from the model (datamod==1)
	for(nx=-ww ; nx<=ww ; nx++)						//a moving window of ww cells on each size
	{
		fx = xx+nx;
		if(fx>=0 && fx<GRIDNX)
		{
			for(ny=-ww ; ny<=ww ; ny++)
			{
				fy = yy+ny;
				if(fy>=0 && fy<GRIDNY)
				{
					// get the right bit of data
						if(datamod==0)
						{
							if(code==0)
								tempval = dataRoaded[fx][fy];
							if(code==1)
								tempval = rivered[fx][fy];
							if(code==2)
								tempval = settled[fx][fy];
						}
						if(datamod==1)
						{
							if(code==0)
								tempval = modelRoaded[fx][fy];
							if(code==1)
								tempval = rivered[fx][fy];
							if(code==2)
								tempval = settled[fx][fy];
						}

						if(tempval>0.0)
						{
							//edist = sqrt((double)nx*(double)nx+(double)ny*(double)ny);
							tedist = CELLSIZE*edist(nx ,ny);
							if(tedist<((double)ww*CELLSIZE) && tedist<mindist)
								mindist = tedist;
						}
				}
				
			}
		}
	}

	return mindist;

}

/************************************************************/
double edist(int nx, int ny)
{
	double euc;
	static double euctable[20][20];
	static int first=1;

	// first time the function runs, populate the table
	if(first==1)
	{
		first=0;
		for(int nx=0 ; nx<20 ; nx++)
			for(int ny=0 ; ny<20 ; ny++)
				euctable[nx][ny] = sqrt((double)nx*(double)nx+(double)ny*(double)ny); 
	}

	if(abs(nx)<20 && abs(ny)<20)
		return euctable[abs(nx)][abs(ny)];
	else
	{
		return sqrt((double)nx*(double)nx+(double)ny*(double)ny); 
	}

}

/************************************************************/
double nweight(int nx, int ny, double rho)
{
	double euc,weight;
	static double wtable[20][20];
	static int first=1;
	static double prevrho=0.0;

	// first time the function runs, populate the table
	if(first==1 || (rho-prevrho)>0.10 || (prevrho-rho)>0.10)
	{
		printf("\n recalc nweight array \n");
		first=0;
		for(int nx=0 ; nx<20 ; nx++)
			for(int ny=0 ; ny<20 ; ny++)
				wtable[nx][ny] = exp( (-1.0)*pow( (CELLSIZE*edist(nx,ny))/rho, 2.0 ) );
	}

	if(abs(nx)<20 && abs(ny)<20)
		weight = wtable[abs(nx)][abs(ny)];
	else
	{
		weight = exp( (-1.0)*pow( (CELLSIZE*edist(nx,ny))/rho, 2.0 ) );
	}

	prevrho = rho;

	return weight;

}

/************************************************************/
void fill_dataNeib(double rho)
{
	static int first=1;
	static double prevrho;

	if(first>0 || (prevrho-rho)>0.10 || (rho-prevrho)>0.10)
	{
		first=0;
		printf("\n filling dataneib array again \n");
		for(int xx=0 ; xx<GRIDNX ; xx++) 
		{
		for(int yy=0 ; yy<GRIDNY ; yy++)
		{
			if(forest[xx][yy]>(-900.0))
				dataNeib[xx][yy] = get_neib2(xx,yy,0,rho);
			else
				dataNeib[xx][yy] = 0.0;
		}
		}
		printf("\n done \n");

	}

	prevrho = rho;

	return;
}

/************************************************************/
double get_neib2(int xx, int yy, int datamod, double rho)
{
	int nx,ny,fx,fy;
	double sneib1=0.0,sneib2=0.0;

	for(nx=-10 ; nx<=10 ; nx++)						//a moving window of 5 cells on each size
	{
		fx = xx+nx;
		if(fx>=0 && fx<GRIDNX)						//To make sure is inside the GRID x limit
		{
			for(ny=-10 ; ny<=10 ; ny++)
			{
				fy = yy+ny;
				if(fy>=0 && fy<GRIDNY)				//To make sure is inside the GRID y limit
				{
					if(!(nx==0 && ny==0))			//To make sure it doesn't look at the corners of the grid
					{
						// is this neighbouring cell suitable for counting?
						if((datamod==0 && forest[fx][fy]>(-900.0)) || (datamod==1 && modelForest[fx][fy]>(-900.0)))
						{
							if(NBORMODE==0)
							   sneib2 += 1.0;      //sum2 wherever forest is 0 or 1
							else
							   sneib2 += nweight(nx,ny,rho);
						}
						// is this suitable cell, deforested?
						if((datamod==0 && forest[fx][fy]>(-900.0) && forest[fx][fy]<1.0) || (datamod==1 && modelForest[fx][fy]>(-900.0) && modelForest[fx][fy]<1.0))
						{
							if(NBORMODE==0)
								sneib1 += 1.0;		//sum 1 whenever forest == 0.0
							else
								sneib1 += nweight(nx,ny,rho);
						}
					}
				}
			}
		}
	}

	if(sneib2>0.0)
		sneib1/=sneib2; //fraction of neighbours that are deforested
	else
		sneib1=0.0;

	//if(random(0.0,1.0)>0.99)
		//printf(" :) %lf",sneib1);

	return sneib1;

}

/************************************************************/
double get_neib(int xx, int yy, int datamod, double rho)
{	
	static int first=1;
	double v1,v2,l1,l2;
	//return the sum of deforestation events within a 5x5 window of the deforested cell
	//either for real pattern of forest at time 0 (datamod==0)
	//or from the model (datamod==1)

	if(datamod==0 && first==1)
	{
		first=0;
		fillBigDataNeib();
	}

	if(datamod==0)
	{
		//fill_dataNeib(rho); // fill array if neccessary
		//return dataNeib[xx][yy]; // from data
		int kk = (rho-5000.0) / 10000.0;
		if(kk<0)
			kk=0;
		if(kk>10)
			kk=10;
		v1 = bigDataNeib[xx][yy][kk];
		l1 = 5000.0 + 10000.0*((double)kk);
	    kk++;
		if(kk<0)
			kk=0;
		if(kk>10)
			kk=10;
		v2 = bigDataNeib[xx][yy][kk];
		l2 = 5000.0 + 10000.0*((double)kk);

		return v1 + (v2-v1)*((rho-l1)/(l2-l1));
	}
	else
	{
		return get_neib2(xx, yy, 1, rho); // from model grid
	}

}

/************************************************************/
void fillBigDataNeib()
{
	int kk;
	double rho;

	for(kk=0 ; kk<=10 ; kk++)
	{
		printf("\n filling big data neib, going to next rho value... \n");
		// set value of rho
		rho = 5000.0 + 10000.0*((double)kk);

		// run over grid and fill in big data table
		for(int xx=0 ; xx<GRIDNX ; xx++) 
		{
		for(int yy=0 ; yy<GRIDNY ; yy++)
		{
			if(forest[xx][yy]>(-900.0))
				bigDataNeib[xx][yy][kk] = get_neib2(xx,yy,0,rho);
			else
				bigDataNeib[xx][yy][kk] = 0.0;
		}
		}
	}

	return;
}

/************************************************************/
void applyModel(int plookup)
{
	//function for deforestation simulations
	//auxiliary variables
	static int first=1;
	static int pp=0; //counter for output
	char fname[200];

	//get copy of parameters
	if(plookup==1)
		get_params();

	//create table for output of various rates - holds forest data through time
	if(first==1)
	{
		first=0;
	table_create("forestdata");
	table_addcolumn("forestdata","Iteration");
	table_addcolumn("forestdata","Year");
	table_addcolumn("forestdata","ForestLeft");
	table_addcolumn("forestdata","TotalDef");
	table_addcolumn("forestdata","RateDef");

	//create table to output parameters used in each iteration - uncertainty in parameters
	table_create("parameters");
	table_addcolumn("parameters","Iteration");				
	table_addcolumn("parameters","beta_0");				
	table_addcolumn("parameters","beta_1");				
	table_addcolumn("parameters","beta_2");				
	table_addcolumn("parameters","beta_3");				
	table_addcolumn("parameters","beta_4");				
	table_addcolumn("parameters","beta_5");				
	table_addcolumn("parameters","beta_6");				
	table_addcolumn("parameters","beta_7");				
	table_addcolumn("parameters","gampa_0");				
	table_addcolumn("parameters","gampa_1");	
	table_addcolumn("parameters","gampa_2");
	table_addcolumn("parameters","gamst_0");
	table_addcolumn("parameters","gamst_1");
	table_addcolumn("parameters","gamst_2");
	table_addcolumn("parameters","gamst_3");
	table_addcolumn("parameters","gamst_4");
	table_addcolumn("parameters","gamst_5");
	table_addcolumn("parameters","gamst_6");
	table_addcolumn("parameters","gamst_7");
	table_addcolumn("parameters","gamst_8");		

	}
	
	//other auxiliary variables
	int j,n,xx,yy; 
	double ypred,pdefor; 


	//define the number of years we want the model to run and the number of iterations (error propagation loop)
	const int numsteps = 50, iterations = 100;	

	//This is just to initialize the sumforest array - set it all to be zero
	for(n=0 ; n<numsteps ; n++)
		for(xx=0 ; xx<GRIDNX ; xx++) 
			for(yy=0 ; yy<GRIDNY ; yy++)
				if(forest[xx][yy]>(-999.0))
					sumforest[xx][yy][n] = 0.0;
				else
					sumforest[xx][yy][n] = -9999.0;
	

	//Iterations loop starts here (number of times the model will run)
	for(j=0 ; j<iterations ; j++)
	{
		printf("\n deforest model, started iteration %d", j);
		
		//draw a new set of input parameter values - uncertainty in the parameters
		params_draw_random_vector();

		//initialize model first - forest cover
		for(xx=0 ; xx<GRIDNX ; xx++) 
			for(yy=0 ; yy<GRIDNY ; yy++)
				modelForest[xx][yy] = forest[xx][yy];

		//at this point, model forest is same as observed forest at time 0
		//but now, we are going to start altering the model forest grid according to the model

		//this is just to set our modelDef grig to be zero at the beginnig of a new iteration loop as well as the predicted probability from the model
		//modelDef will store 1 if the pixel was deforested in a given year or -9999.0 for everything else
		//predprob will store the predicted probability for each pixel where forest = 1 in a given year or -9999.0 for everything else
		for(xx=0 ; xx<GRIDNX ; xx++) 
			for(yy=0 ; yy<GRIDNY ; yy++)
				if(modelForest[xx][yy]<(-99.0))
				{
					modelDef[xx][yy]=-9999.0;
					predprob[xx][yy]=-9999.0;
				}

		//this is to set our sum of forest as zero at the beginning of a new iterations loop
		//this will hold the number of times a pixel was selected to be deforested at each time step
		for(n=0 ; n<numsteps ; n++)
			for(xx=0 ; xx<GRIDNX ; xx++) 
				for(yy=0 ; yy<GRIDNY ; yy++)
					if(forest[xx][yy]>(-999.0))
						timeforest[xx][yy][n] = 0.0;
					else
						timeforest[xx][yy][n] = -9999.0;

	//Time steps loop starts here (number of years the model will run in each iteration)
	for(n=0 ; n<numsteps; n++)
	{
		table_writevalue("forestdata","Iteration",pp,j);
		table_writevalue("forestdata","Year",pp,n);
		
		//set everything to 0 - updated every year
		double totfor = 0.0, totdef = 0.0, ratedef = 0.0;
		for(xx=0 ; xx<GRIDNX ; xx++)
		{
			for(yy=0 ; yy<GRIDNY ; yy++)
			{
				//to get the annual deforestation, need to reset this data to zero every year
				modelDef[xx][yy] = 0.0;	

				if(modelForest[xx][yy]>0.0) 
				{				
					//sum forest data to calculate remaining forest	
					totfor = totfor + modelForest[xx][yy];		
				}
								
			}
		}
		//store forest cover
		table_writevalue("forestdata","ForestLeft",pp,totfor);

		//get deforestation rate
		int forn, forn1;
		if(n>0)
		{
			forn = table_getvalue("forestdata","ForestLeft",pp);				//gets forest in time step n
			forn1 = table_getvalue("forestdata","ForestLeft",pp-1);				//gets forest in time step n-1
			totdef = forn1 - forn;												//total deforestation = forest in n-1 - forest in n
			table_writevalue("forestdata","TotalDef",pp,totdef);
			ratedef = ((double)totdef/(double)totfor)*100;						//rate of defor = (tot def n / tot for n )*100
		    table_writevalue("forestdata","RateDef",pp,ratedef);
		}

		//xx, yy is our 'focal' cell that we may or may not deforest
		for(xx=0 ; xx<GRIDNX ; xx++) 
		{
			for(yy=0 ; yy<GRIDNY ; yy++)
			{
				if(modelForest[xx][yy]>0.0)			// only need to look at forested cells
				{				
					//calls pdefor function to get probability of deforestation
					pdefor = get_pdefor(xx, yy, 1);

					//store the probability values in a matrix to export as ascii and build ROC curve and get AUC value
					predprob[xx][yy] = pdefor;

					//Pixel to be deforested - Flip weighted coin selection
					if(random(0.0,1.0)<pdefor)
					{
							modelForest[xx][yy] = 0.0;	
							modelDef[xx][yy] = 1.0;
					}

				}

			} //loop over yy
		} //loop over xx

		//Exporting predicted probabilites to get AUC
		printf("\n Exporting predicted probabilities \n");
		sprintf(fname,"./workspace/predprob_yr%d_i%d.asc",n,j);
		writeAsciiGrid(fname,predprob,GRIDNX,GRIDNY,-1523332.8354,1610284.9828859,CELLSIZE,-9999.0); 

		printf("\n deforest model, year %d", n);
		
		//move output counter on 1
		pp++;
			
		//export the annual forest cover map as an ASCII file
		printf("\n Exporting new forest cover map \n");
		sprintf(fname,"./workspace/predfor_i%d_%dyr.asc",j,n);
		writeAsciiGrid(fname,modelForest,GRIDNX,GRIDNY,-1523332.8354,1610284.9828859,CELLSIZE,-9999.0);

		//export the annual deforestation map as an ASCII file
		printf("\n Exporting deforestation map for time %d \n",n);
		sprintf(fname,"./workspace/preddef_i%d_%dyr.asc",j,n);
		writeAsciiGrid(fname,modelDef,GRIDNX,GRIDNY,-1523332.8354,1610284.9828859,CELLSIZE,-9999.0);

		//before closing the time loop, our timeforest grid will store the pixels that were selected to be deforested
		for(xx=0 ; xx<GRIDNX ; xx++) 
			for(yy=0 ; yy<GRIDNY ; yy++)
				timeforest[xx][yy][n] = modelDef[xx][yy];

	} //End time steps loop 

	//before closing the iterations loop, our sumforest grid will store the number of times a pixel was selected to be deforested in each year
	for(int t=0 ; t<numsteps ; t++)
		for(xx=0 ; xx<GRIDNX ; xx++) 
			for(yy=0 ; yy<GRIDNY ; yy++)
				if(modelForest[xx][yy]>(-900.0))
					sumforest[xx][yy][t] = sumforest[xx][yy][t] + timeforest[xx][yy][t];

	//write to table the values of the parameters used in this iteration
	table_writevalue("parameters","beta_0",j,cv("beta_0"));						
	table_writevalue("parameters","beta_1",j,cv("beta_1"));
	table_writevalue("parameters","beta_2",j,cv("beta_2"));
	table_writevalue("parameters","beta_3",j,cv("beta_3"));
	table_writevalue("parameters","beta_4",j,cv("beta_4"));
	table_writevalue("parameters","beta_5",j,cv("beta_5"));
	table_writevalue("parameters","beta_6",j,cv("beta_6"));
	table_writevalue("parameters","beta_7",j,cv("beta_7"));
	table_writevalue("parameters","gampa_0",j,cv("gamma_pa",0));
	table_writevalue("parameters","gampa_1",j,cv("gamma_pa",1));
	table_writevalue("parameters","gampa_2",j,cv("gamma_pa",2));
	table_writevalue("parameters","gamst_0",j,cv("gamma_state",0));
	table_writevalue("parameters","gamst_1",j,cv("gamma_state",1));
	table_writevalue("parameters","gamst_2",j,cv("gamma_state",2));
	table_writevalue("parameters","gamst_3",j,cv("gamma_state",3));
	table_writevalue("parameters","gamst_4",j,cv("gamma_state",4));
	table_writevalue("parameters","gamst_5",j,cv("gamma_state",5));
	table_writevalue("parameters","gamst_6",j,cv("gamma_state",6));
	table_writevalue("parameters","gamst_7",j,cv("gamma_state",7));
	table_writevalue("parameters","gamst_8",j,cv("gamma_state",8));

	} //End error propagation loop 

	//Export forestdata table
	sprintf(fname,"./workspace/Model_50yrs.txt");
	table_output("forestdata",fname);

	//Export parameters table 
	table_output("parameters","./workspace/Parameters_Values.txt");

	//Probability calculation = (number of times a pixel was selected to be deforested in each year / total iterations )*100
	for(n=0 ; n<numsteps ; n++)
	{
		for(xx=0 ; xx<GRIDNX ; xx++)
		{ 
			for(yy=0 ; yy<GRIDNY ; yy++)
			{
				deforprobability[xx][yy] = sumforest[xx][yy][n];	
				deforprobability[xx][yy] = deforprobability[xx][yy]/iterations;	//values between 0 and 1	
			}
		}

		//export the annual deforestation probability as an ASCII file
		printf("\n Exporting probability map for time %d \n",n);
		sprintf(fname,"./workspace/prob_%dyr.asc",n);
		writeAsciiGrid(fname,deforprobability,GRIDNX,GRIDNY,-1523332.8354,1610284.9828859,CELLSIZE,-9999.0); 
	}

	return;
} //applymodel() function ends

/************************************************************/
void read_data()
{
	//read various ascii grids with input data
  readAsciiGrid("./workspace/for01.asc",forest);		//1 = forest, 0 = previsous deforestation, -9999 = everything else
  readAsciiGrid("./workspace/def02.asc",def);			//1 = deforestation, -9999 = everything else
  readAsciiGrid("./workspace/pareas01.asc",pareas);		//protected areas (1 - state,2 - federal,3 - indigenous) and 0 for unprotected
  readAsciiGrid("./workspace/topography.asc",topo);		//altitude in m 
  readAsciiGrid("./workspace/dry100.asc",drys);			//number of months with precipitation less than 100mm
  readAsciiGrid("./workspace/sfert.asc",sfert);			//soil fertility classes (increasing soil quality)
  readAsciiGrid("./workspace/states.asc",state);		//States

  //import road map, river map and sett map (use get_dist to get distance to nearest event)
  readAsciiGrid("./workspace/roads04.asc",dataRoaded);	//1 or 0 if it's a road or not
  readAsciiGrid("./workspace/rivermap.asc",rivered);	//1 or 0 if it's a river or not
  readAsciiGrid("./workspace/settmap.asc",settled);		//1 or 0 if it's a settlement or not

  printf("\n Calculating distance to roads, rivers, and settlements");

  //change topography grids to KM
  int xx, yy;
  for(xx=0 ; xx<GRIDNX ; xx++)
  {
	for(yy=0 ; yy<GRIDNY ; yy++)
	{
		topo[xx][yy] = topo[xx][yy]/1000.0;
		
		//calculated droad, driv, dsett using our get_edist function
		droad[xx][yy] = get_edist2(xx,yy,0,0);
		driv[xx][yy] = get_edist2(xx,yy,0,1);
		dsett[xx][yy] = get_edist2(xx,yy,0,2);
	}
  }
  
  //export the annual deforestation as an ASCII file
  printf("\n Exporting distance GRIDs");
  writeAsciiGrid("./workspace/distroad01.asc",droad,GRIDNX,GRIDNY,-1523332.8354,1610284.9828859,CELLSIZE,-9999.0);
  writeAsciiGrid("./workspace/distrivers01.asc",driv,GRIDNX,GRIDNY,-1523332.8354,1610284.9828859,CELLSIZE,-9999.0);
  writeAsciiGrid("./workspace/distsett01.asc",dsett,GRIDNX,GRIDNY,-1523332.8354,1610284.9828859,CELLSIZE,-9999.0);

  return;

}

/************************************************************/
void setup_model()
{
	/* each line defines one new parameter for the model */	
	if(beta0_global==1)
		parameter_create("beta_0",-6.0,6.0,0.0,0,0,1);		//intercept
	else
		parameter_create_vector("gamma_b0",-6.0,6.0,0.0,0,0,1,9);	//vector to store different b0 for each state (not used...)

	parameter_create("beta_1",-6.0,6.0,0.0,0,0,1);		//proportion of deforested neighbours (updated every year, dynamic variable)
	parameter_create("beta_2",-0.001,0.001,0.0,0,0,1);	//distance to official and unofficial roads (varies from 0 to 344km)
	parameter_create("beta_3",-0.0001,0.0001,0.0,0,0,1);//distance to main rivers (varies from 0 to 257km)
	parameter_create("beta_4",-0.0001,0.0001,0.0,0,0,1);//distance to human settlements (varies from 0 to 193km)
	parameter_create("beta_5",-2.0,2.0,0.0,0,0,1);		//topography - altitude in km (varies from 0 to 1.8km)
	parameter_create("beta_6",-0.0005,0.0005,0.0,0,0,1);//1 to 5 - increasing soil fertility
	parameter_create("beta_7",-0.5,0.5,0.0,0,0,1);		//1 to 7 - dry season length (number of months with precipitation < 100 mm)
	
	//categorical variables
	parameter_create_vector("gamma_pa",-2.0,2.0,0.0,0,0,1,3);	//0 - unprotected and 1,2,3 - protected areas (state, federal, indigenous)
	parameter_create_vector("gamma_state",-2.0,2.0,0.0,0,0,1,9);//states: 1-MA,2-TO,3-PA,4-RR,5-AP,6-AC,7-RO,8-AM,9-MT

	//spatial nborhood parameter
	parameter_create("rho",5000.0,100000.0,20000.0,0,0,1); // distance, in km, at which the effect of a deforested nbor drops to 1/e of the max value

	// For stepwise regression
	if(tfree[0]==0)
		parameter_fix("beta_1",0.0); // name, and value to fix at
	if(tfree[1]==0)
		parameter_fix("beta_2",0.0); // name, and value to fix at
	if(tfree[2]==0)
		parameter_fix("beta_3",0.0); // name, and value to fix at
	if(tfree[3]==0)
		parameter_fix("beta_4",0.0); // name, and value to fix at
	if(tfree[4]==0)
		parameter_fix("beta_5",0.0); // name, and value to fix at
	if(tfree[5]==0)
		parameter_fix("beta_6",0.0); // name, and value to fix at
	if(tfree[6]==0)
		parameter_fix("beta_7",0.0); // name, and value to fix at
	if(tfree[7]==0)
		parameter_fix("gamma_pa",0.0); // name, and value to fix at
	if(tfree[8]==0)
		parameter_fix("gamma_state",0.0); // name, and value to fix at
		
	parameter_showall();

	return;
}  


/************************************************************/
void likelihood()
{
	/* writes the log-likelihood given current parameter values */
	
	double prob1, ypred, pdefor;
	double ltot=0.0,ssize=0.0;

	// make sure we get temp copies of params
	get_params();
	
	/* set sum over log-likelihood to zero */
	set_metr_ltotnew(0.0);
	set_metr_number_ok(0.0);
	
	/* loop over the data (e.g. taking a random sample from the many grid-cells) */
	const int samplesize = 10000;
	int z, xx, yy, numrow, numcol;

	int hits=0;
	static int osamplesize;

	if(training==1 && (resample==1 || random(0.0,1.0)>0.90))
	{
		// if in training phase, take random sample from even y values, any x values


		while(hits<samplesize)
		{
			xx=random_integer(0,GRIDNX-1);
			yy=random_integer(0,GRIDNY-1);
			if(yy%2==0 && forest[xx][yy]>0.0)
			{
				xval[hits] = xx;
				yval[hits] = yy;
				hits++;
			}
		}
		osamplesize = samplesize;
	
		resample=0;
		params_set_to_old();
	    get_params();
		force_accept();
	}

	if(training==0 || training==2)
	{
		// next time we call training mode, we're going to need to resample
		//resample=1;
		int bb;
		if(training==0)
			bb=1;
		else
			bb=0;
		// if in testing mode, use ALL suitable cells from odd y values
		for(xx=0 ; xx<GRIDNX ; xx++) 
		{
		for(yy=0 ; yy<GRIDNY ; yy++)
		{
			if((yy+bb)%2==0 && forest[xx][yy]>0.0)
			{
				xval[hits] = xx;
				yval[hits] = yy;
				hits++;
			}
		}
		}
		// set osamplesize
		osamplesize = hits;
	}
				
	for(z=0 ; z<osamplesize ; z++)
	{
			numrow = xval[z];
			numcol = yval[z];

			/* for each sample, calculate prob defor and compare to obs defor */
			if(forest[numrow][numcol]>0.0) // forest is the initial state, at 2007: 1 means forest, 0 means deforestation, -9999 means everything else
			{
				pdefor = get_pdefor(numrow, numcol, 0); // 0 means, do this for the observed data, rather than the model grid
			}
		
			/* compare to real data */
			if(def[numrow][numcol]>0.0) // def=1 means this cell was deforested between 2001 and 2002
				prob1 = pdefor;
			else
				prob1 = 1.0 - pdefor;
			
			if(prob1<0.000000010)
			   prob1=0.000000010;

			if(prob1>0.999999999)
			   prob1=0.999999999;

			ltot += log(prob1);
			ssize += 1.0;
	}

	set_metr_ltotnew(ltot);
	set_metr_number_ok(ssize);

	// also set our global 'current likelihood' metric
	current_likelihood = ltot;
	
	return;
}

/************************************************/
void final_output()
{
	/* create link to file */
	FILE *ofile;
	int ii;
	char fname[100];

	/* create file name for output */
	get_Filzbach_path(fname, 100);
	/* now your bit */
	strcat(fname,"_my_output.txt");
	likelihood();
	table_output("mydata",fname);
	
	return;

}

/* ************************************************* */
/* The control function that calls everything else.  */
/* ************************************************* */
int main() 
{
  atexit(pause);
  
  // set the likelihood function pointer
  pfn_likelihood = &likelihood;

  /***********************************/
  /* Stepwise regression starts here */
  /***********************************/

  int turn; // one turn, is one run over all params trying each one as free rather than fixed
  int tp; // parameter we are currently testing as free, rather than fixed
  int p;
  int bfree; // parameter which, in this turn, is giving us the best increase in fit when we make it free
  double dfit; // the difference in fit when we make tp free
  double bfit=0.0; // baseline fit
  double bestdfit; // the best dfit we have found in this turn
  int pfree[9] ; // this is 1 if the parameter is set to be ALWAYS free
  int npara = 9; // number of params we are considering as fixed or not

  static int rr=0; //counter for output model likelihood table
  
  char aname[200];


  //if 1 - runs forward stepwise regression
#if 0
  //Create "likelihood" table
  //add 8 columns to store if the parameters if fixed (0) or free (1) in each run of the stepwise regression
  table_create("model_likelihood");
  table_addcolumn("model_likelihood","Run");				//Model run
  table_addcolumn("model_likelihood","beta_0");				
  table_addcolumn("model_likelihood","beta_1");				
  table_addcolumn("model_likelihood","beta_2");				
  table_addcolumn("model_likelihood","beta_3");				
  table_addcolumn("model_likelihood","beta_4");				
  table_addcolumn("model_likelihood","beta_5");				
  table_addcolumn("model_likelihood","beta_6");				
  table_addcolumn("model_likelihood","beta_7");				
  table_addcolumn("model_likelihood","gamma_pa");	
  table_addcolumn("model_likelihood","gamma_state");
  table_addcolumn("model_likelihood","traininglikelihood");	
  table_addcolumn("model_likelihood","testlikelihood");		

  //add 8 columns to store the posterior mean
  table_addcolumn("model_likelihood","beta_0pm");				
  table_addcolumn("model_likelihood","beta_1pm");				
  table_addcolumn("model_likelihood","beta_2pm");				
  table_addcolumn("model_likelihood","beta_3pm");				
  table_addcolumn("model_likelihood","beta_4pm");				
  table_addcolumn("model_likelihood","beta_5pm");				
  table_addcolumn("model_likelihood","beta_6pm");				
  table_addcolumn("model_likelihood","beta_7pm");				
  table_addcolumn("model_likelihood","gamma_0pm");				
  table_addcolumn("model_likelihood","gamma_1pm");	
  table_addcolumn("model_likelihood","gamma_2pm");
  table_addcolumn("model_likelihood","gamma_0state");
  table_addcolumn("model_likelihood","gamma_1state");
  table_addcolumn("model_likelihood","gamma_2state");
  table_addcolumn("model_likelihood","gamma_3state");
  table_addcolumn("model_likelihood","gamma_4state");
  table_addcolumn("model_likelihood","gamma_5state");
  table_addcolumn("model_likelihood","gamma_6state");
  table_addcolumn("model_likelihood","gamma_7state");
  table_addcolumn("model_likelihood","gamma_8state");

  //Read input data from files:
  read_data();						

  // now do our turns. -1 turn is just for set up
  for(turn=0; turn<=npara ; turn++)
  {	  
	  if(turn==0)
	  {
		// initialize by setting all permanent frees to zero
		for(p=0 ; p<npara ; p++)
			pfree[p]=0;
	  }

	  // loop over params and try freeing one at a time
	  int hits=0;
	  for(tp=-1; tp<npara ; tp++)
	  {
		  // set any non-permanent params to fixed
		  for(p=0 ; p<npara ; p++)
		  {
			  if(pfree[p]==0)
				  tfree[p]=0;
			  else
				  tfree[p]=1;
		  }


		  // now free up our focal param and fit the resultant model, if not fixed already, unless tp negative
		  if(tp>=0 && pfree[tp]==1)
		  {
			  // this param already permanently fixed at free -- do nothing
		  }
		  else
		  {
			    // if tp negative, don't touch anything
				if(tp>=0)
					tfree[tp]=1;

				// for info, print current pattern of tfree,pfree to screen
				printf("\n");
				for(p=0 ; p<npara ; p++)
					printf(" %d:%d ",pfree[p],tfree[p]);


					//start filzbach and setup model
					initialize_filzbach();	
					beta0_global=1;
					setup_model();
					sprintf(aname,"Amazon_%d",rr);
					name_analysis(aname);					//This gives a name to the analysis. All the outputs will have this extension.
					set_chains(1);
				
					// tell likelihood to use training data
					training = 2;
					// run mcmc
					runmcmc(50000, 50000, 5000, 5000);					

					training = 2;
					resample = 0;
					likelihood();
					double training_likelihood = current_likelihood;

					// test model
					training = 0;
					likelihood();		


				// out row of info to table here
				// which params free, or fixed, and training likelihood, and test likelihood
				table_writevalue("model_likelihood","beta_0",rr,1);
				table_writevalue("model_likelihood","beta_1",rr,tfree[0]);
				table_writevalue("model_likelihood","beta_2",rr,tfree[1]);
				table_writevalue("model_likelihood","beta_3",rr,tfree[2]);
				table_writevalue("model_likelihood","beta_4",rr,tfree[3]);
				table_writevalue("model_likelihood","beta_5",rr,tfree[4]);
				table_writevalue("model_likelihood","beta_6",rr,tfree[5]);
				table_writevalue("model_likelihood","beta_7",rr,tfree[6]);
				table_writevalue("model_likelihood","gamma_pa",rr,tfree[7]);
				table_writevalue("model_likelihood","gamma_state",rr,tfree[8]);
				table_writevalue("model_likelihood","Run",rr,rr);
				table_writevalue("model_likelihood","traininglikelihood",rr,training_likelihood);
				table_writevalue("model_likelihood","testlikelihood",rr,current_likelihood);

				
				//get posterior mean for each parameter and store it in the model likelihood table
				table_writevalue("model_likelihood","beta_0pm",rr,cv("beta_0"));						
				table_writevalue("model_likelihood","beta_1pm",rr,cv("beta_1"));
				table_writevalue("model_likelihood","beta_2pm",rr,cv("beta_2"));
				table_writevalue("model_likelihood","beta_3pm",rr,cv("beta_3"));
				table_writevalue("model_likelihood","beta_4pm",rr,cv("beta_4"));
				table_writevalue("model_likelihood","beta_5pm",rr,cv("beta_5"));
				table_writevalue("model_likelihood","beta_6pm",rr,cv("beta_6"));
				table_writevalue("model_likelihood","beta_7pm",rr,cv("beta_7"));
				table_writevalue("model_likelihood","gamma_0pm",rr,cv("gamma_pa",0));
				table_writevalue("model_likelihood","gamma_1pm",rr,cv("gamma_pa",1));
				table_writevalue("model_likelihood","gamma_2pm",rr,cv("gamma_pa",2));
				table_writevalue("model_likelihood","gamma_0state",rr,cv("gamma_state",0));
				table_writevalue("model_likelihood","gamma_1state",rr,cv("gamma_state",1));
				table_writevalue("model_likelihood","gamma_2state",rr,cv("gamma_state",2));
				table_writevalue("model_likelihood","gamma_3state",rr,cv("gamma_state",3));
				table_writevalue("model_likelihood","gamma_4state",rr,cv("gamma_state",4));
				table_writevalue("model_likelihood","gamma_5state",rr,cv("gamma_state",5));
				table_writevalue("model_likelihood","gamma_6state",rr,cv("gamma_state",6));
				table_writevalue("model_likelihood","gamma_7state",rr,cv("gamma_state",7));
				table_writevalue("model_likelihood","gamma_8state",rr,cv("gamma_state",8));

				//output likelihood table 
				table_output("model_likelihood","./workspace/TempLhoodDdef.txt");
				
				//move counter
				rr++;
						
				if(tp<0){
					bfit = current_likelihood;
					dfit = 0.0;
					bestdfit = 0.0;
					//printf("\n doing baseline for this turn \n");
				}
				else
				{	
					dfit = current_likelihood - bfit;
					if(hits==0 || dfit>bestdfit)
					{
						printf("\n new bestdfit found: %lf for param %d \n",dfit,tp);
						bestdfit = dfit;
						bfree = tp;
						hits++;
					}	
				}
		  }
	  } // end of tp loop

	  // now we have the info to set one param at permanently free
	  printf("\n permanently freeing param: %d ",bfree);
	  pfree[bfree]=1;
  }

  //output likelihood table 
  table_output("model_likelihood","./workspace/Models_Stepwise.txt");

#endif

  //if 1 runs simulations using defined model
#if 1
  //read data
  read_data();
			
  //start filzbach and setup best model
  initialize_filzbach();	
  beta0_global=1;	//global (1) or "regional"(0)? regional option not being used
  //if tfree[]=1 parameter is included in the model
  tfree[0]=1; //Deforestation
  tfree[1]=1; //Roads
  tfree[2]=0; //Rivers
  tfree[3]=0; //Settlements
  tfree[4]=0; //Topography
  tfree[5]=0; //Soil fertility
  tfree[6]=0; //Dry	season
  tfree[7]=1; //Protected Areas
  tfree[8]=1; //States
  setup_model();
  name_analysis("Amazon_model");					
  set_chains(1);
  
  //tell likelihood to use training data
  training = 2;
  //run mcmc
  runmcmc(50000, 50000, 10000, 10000);					
  training = 2;
  resample = 0;
  likelihood();
  double training_likelihood = current_likelihood;
  // test model
  training = 0;
  likelihood();

  //run simulations
  applyModel(1);	//look-up values from Filzbach

#endif

}

#endif
