# Supplementary material for: Predictive Modelling of Contagious Deforestation in the Brazilian Amazon
Source: PLoS One. 2013 Oct 18;8(10):e77231. doi: 10.1371/journal.pone.0077231 (PMC3799618; doi:10.1371/journal.pone.0077231)
Supplement: Supporting Information S2 — Annual model outputs (Ascii files) showing the cumulative deforestation probability from 2002 through 2050 (pre-PPCDAM) and from 2010 through 2050 (post-PPCDAM). (ZIP) [file pone.0077231.s002.zip]

Archive with 92 entries (90 files):
- SupportingInformationS2/
- SupportingInformationS2/IRosa_Outputs/
- SupportingInformationS2/IRosa_Outputs/postPPCDAM2010.asc
- SupportingInformationS2/IRosa_Outputs/postPPCDAM2011.asc
- SupportingInformationS2/IRosa_Outputs/postPPCDAM2012.asc
- SupportingInformationS2/IRosa_Outputs/postPPCDAM2013.asc
- SupportingInformationS2/IRosa_Outputs/postPPCDAM2014.asc
- SupportingInformationS2/IRosa_Outputs/postPPCDAM2015.asc
- SupportingInformationS2/IRosa_Outputs/postPPCDAM2016.asc
- SupportingInformationS2/IRosa_Outputs/postPPCDAM2017.asc
- SupportingInformationS2/IRosa_Outputs/postPPCDAM2018.asc
- SupportingInformationS2/IRosa_Outputs/postPPCDAM2019.asc
- SupportingInformationS2/IRosa_Outputs/postPPCDAM2020.asc
- SupportingInformationS2/IRosa_Outputs/postPPCDAM2021.asc
- SupportingInformationS2/IRosa_Outputs/postPPCDAM2022.asc
- SupportingInformationS2/IRosa_Outputs/postPPCDAM2023.asc
- SupportingInformationS2/IRosa_Outputs/postPPCDAM2024.asc
- SupportingInformationS2/IRosa_Outputs/postPPCDAM2025.asc
- SupportingInformationS2/IRosa_Outputs/postPPCDAM2026.asc
- SupportingInformationS2/IRosa_Outputs/postPPCDAM2027.asc
- SupportingInformationS2/IRosa_Outputs/postPPCDAM2028.asc
- SupportingInformationS2/IRosa_Outputs/postPPCDAM2029.asc
- SupportingInformationS2/IRosa_Outputs/postPPCDAM2030.asc
- SupportingInformationS2/IRosa_Outputs/postPPCDAM2031.asc
- SupportingInformationS2/IRosa_Outputs/postPPCDAM2032.asc
- SupportingInformationS2/IRosa_Outputs/postPPCDAM2033.asc
- SupportingInformationS2/IRosa_Outputs/postPPCDAM2034.asc
- SupportingInformationS2/IRosa_Outputs/postPPCDAM2035.asc
- SupportingInformationS2/IRosa_Outputs/postPPCDAM2036.asc
- SupportingInformationS2/IRosa_Outputs/postPPCDAM2037.asc
- SupportingInformationS2/IRosa_Outputs/postPPCDAM2038.asc
- SupportingInformationS2/IRosa_Outputs/postPPCDAM2039.asc
- SupportingInformationS2/IRosa_Outputs/postPPCDAM2040.asc
- SupportingInformationS2/IRosa_Outputs/postPPCDAM2041.asc
- SupportingInformationS2/IRosa_Outputs/postPPCDAM2042.asc
- SupportingInformationS2/IRosa_Outputs/postPPCDAM2043.asc
- SupportingInformationS2/IRosa_Outputs/postPPCDAM2044.asc
- SupportingInformationS2/IRosa_Outputs/postPPCDAM2045.asc
- SupportingInformationS2/IRosa_Outputs/postPPCDAM2046.asc
- SupportingInformationS2/IRosa_Outputs/postPPCDAM2047.asc
- SupportingInformationS2/IRosa_Outputs/postPPCDAM2048.asc
- SupportingInformationS2/IRosa_Outputs/postPPCDAM2049.asc
- SupportingInformationS2/IRosa_Outputs/postPPCDAM2050.asc
- SupportingInformationS2/IRosa_Outputs/prePPCAM2002.asc
- SupportingInformationS2/IRosa_Outputs/prePPCAM2003.asc
- SupportingInformationS2/IRosa_Outputs/prePPCAM2004.asc
- SupportingInformationS2/IRosa_Outputs/prePPCAM2005.asc
- SupportingInformationS2/IRosa_Outputs/prePPCAM2006.asc
- SupportingInformationS2/IRosa_Outputs/prePPCAM2007.asc
- SupportingInformationS2/IRosa_Outputs/prePPCAM2008.asc
- SupportingInformationS2/IRosa_Outputs/prePPCAM2009.asc
- SupportingInformationS2/IRosa_Outputs/prePPCAM2010.asc
- SupportingInformationS2/IRosa_Outputs/prePPCAM2011.asc
- SupportingInformationS2/IRosa_Outputs/prePPCAM2012.asc
- SupportingInformationS2/IRosa_Outputs/prePPCAM2013.asc
- SupportingInformationS2/IRosa_Outputs/prePPCAM2014.asc
- SupportingInformationS2/IRosa_Outputs/prePPCAM2015.asc
- SupportingInformationS2/IRosa_Outputs/prePPCAM2016.asc
- SupportingInformationS2/IRosa_Outputs/prePPCAM2017.asc
- SupportingInformationS2/IRosa_Outputs/prePPCAM2018.asc
- SupportingInformationS2/IRosa_Outputs/prePPCAM2019.asc
- SupportingInformationS2/IRosa_Outputs/prePPCAM2020.asc
- SupportingInformationS2/IRosa_Outputs/prePPCAM2021.asc
- SupportingInformationS2/IRosa_Outputs/prePPCAM2022.asc
- SupportingInformationS2/IRosa_Outputs/prePPCAM2023.asc
- SupportingInformationS2/IRosa_Outputs/prePPCAM2024.asc
- SupportingInformationS2/IRosa_Outputs/prePPCAM2025.asc
- SupportingInformationS2/IRosa_Outputs/prePPCAM2026.asc
- SupportingInformationS2/IRosa_Outputs/prePPCAM2027.asc
- SupportingInformationS2/IRosa_Outputs/prePPCAM2028.asc
- SupportingInformationS2/IRosa_Outputs/prePPCAM2029.asc
- SupportingInformationS2/IRosa_Outputs/prePPCAM2030.asc
- SupportingInformationS2/IRosa_Outputs/prePPCAM2031.asc
- SupportingInformationS2/IRosa_Outputs/prePPCAM2032.asc
- SupportingInformationS2/IRosa_Outputs/prePPCAM2033.asc
- SupportingInformationS2/IRosa_Outputs/prePPCAM2034.asc
- SupportingInformationS2/IRosa_Outputs/prePPCAM2035.asc
- SupportingInformationS2/IRosa_Outputs/prePPCAM2036.asc
- SupportingInformationS2/IRosa_Outputs/prePPCAM2037.asc
- SupportingInformationS2/IRosa_Outputs/prePPCAM2038.asc
- SupportingInformationS2/IRosa_Outputs/prePPCAM2039.asc
- SupportingInformationS2/IRosa_Outputs/prePPCAM2040.asc
- SupportingInformationS2/IRosa_Outputs/prePPCAM2041.asc
- SupportingInformationS2/IRosa_Outputs/prePPCAM2042.asc
- SupportingInformationS2/IRosa_Outputs/prePPCAM2043.asc
- SupportingInformationS2/IRosa_Outputs/prePPCAM2044.asc
- SupportingInformationS2/IRosa_Outputs/prePPCAM2045.asc
- SupportingInformationS2/IRosa_Outputs/prePPCAM2046.asc
- SupportingInformationS2/IRosa_Outputs/prePPCAM2047.asc
- SupportingInformationS2/IRosa_Outputs/prePPCAM2048.asc
- SupportingInformationS2/IRosa_Outputs/prePPCAM2049.asc
- SupportingInformationS2/IRosa_Outputs/prePPCAM2050.asc
